# Supplementary material for: Generation of a Realistic Synthetic Laryngeal Cancer Cohort for AI Applications
Source: Cancers (Basel). 2024 Feb 1;16(3):639. doi: 10.3390/cancers16030639 (PMC10854797; doi:10.3390/cancers16030639)
Supplement: Supplementary file 1 [file cancers-16-00639-s001.zip]

Archive with 1 entries (1 files):
- cancers-2775315-supplementary.pdf
